# Supplementary material for: Data-Driven Identification of Early Cancer-Associated Genes via Penalized Trans-Dimensional Hidden Markov Models
Source: Biomolecules. 2025 Feb 16;15(2):294. doi: 10.3390/biom15020294 (PMC11853217; doi:10.3390/biom15020294)
Supplement: Supplementary file 1 [file biomolecules-15-00294-s001.zip]

Archive with 2 entries (2 files):
- biomolecules-3456209-supplementary.pdf
- DMGlist.csv
