# Supplementary material for: Data-Driven Identification of Early Cancer-Associated Genes via Penalized Trans-Dimensional Hidden Markov Models
Source: Biomolecules. 2025 Feb 16;15(2):294. doi: 10.3390/biom15020294 (PMC11853217; doi:10.3390/biom15020294)
Supplement: Supplementary file 1 [file biomolecules-15-00294-s001.zip › DMGlist.csv]

	x
1	CSMD2
2	HMX2
3	CDH8
4	BARHL2
5	ERBB4
6	GJB6
7	GYPC
8	DPP6
9	CACNA1H
10	FGF4
11	DCC
12	ZIC4
13	DGKI
14	TSPYL5
15	RALYL
16	DEPDC7
17	GRIN2A
18	COL23A1
19	HOXC4
20	HOXC5
21	KCNK12
22	FGF3
23	VSX1
24	EPHA7
25	GDNF
26	PRDM16
27	GAS7
28	LBX1
29	PAX7
30	SOX1
31	SOX11
32	SFRP2
33	MCF2L
34	SIM1
35	MMP2
36	SOX14
37	CDH11
38	SNTG2
39	SYN3
40	SHISA2
41	COL25A1
42	ELAVL3
43	SOX17
44	LMO1
45	SALL1
46	C1orf94
47	WNT3
48	ADAMTS16
49	EPHA5
50	GRIK2
51	LONRF2
52	GRM7
53	MYO3A
54	FNDC1
55	ELMO1
56	DLGAP4
57	SLC35F3
58	RYR2
59	MPPED1
60	TBX15
61	CR1
62	RIMS2
63	TBX5
64	FAM72B
65	PDX1
66	DMRTA2
67	EBF3
68	TMEM132E
69	ITGA8
70	DTX1
71	PCDH17
72	LHCGR
73	EBF1
74	WSCD2
75	B3GAT2
76	APBA2
77	KCTD8
78	BNC1
79	CBLN2
80	LHFPL4
81	IRX4
82	ITIH5
83	GNAO1
84	NTSR1
85	ADCYAP1R1
86	NDRG4
87	BASP1
88	VAX1
89	CCNA1
90	PCDH8
91	ABCC8
92	COL9A3
93	IKZF1
94	ZPBP
95	FOXF1
96	CPEB1
97	ASTN1
98	PDZD2
99	VWC2
100	GRIA4
101	CSMD1
102	TDRD10
103	CACNA1A
104	TRIM29
105	DPY19L2P4
106	PROKR2
107	KCNQ2
108	RFX4
109	SHANK1
110	PRDM14
111	STK33
112	GDF6
113	RAX
114	ZNF304
115	BSX
116	KCNC1
117	C1QL1
118	BARX1
119	NKX2-6
120	DOK6
121	KCNT1
122	RAB11FIP4
123	EXOC3L2
124	GTF2A1L
125	HTR1E
126	LHX1
127	ADRA1A
128	GATA3
129	ZNF549
130	GRIA2
131	FIGLA
132	ADAMTS1
133	KIRREL3
134	SCGB3A1
135	SLC12A5
136	EMX1
137	ONECUT1
138	FLT4
139	SPSB4
140	TLL1
141	KCNIP4
142	POU4F2
143	SLC18A2
144	CRTAC1
145	ZIC5
146	NELL1
147	SLIT3
148	COL18A1
149	PTPRT
150	TSHZ3
151	PDE1C
152	NPTX2
153	ISLR2
154	LOC283731
155	CYYR1
156	DCHS2
157	DRD4
158	MDFI
159	HMX3
160	MIR124-1
161	TMEM132C
162	TRHDE
163	ATP8B2
164	FOXL1
165	PHACTR3
166	NXPH2
167	CNTN1
168	SLC6A11
169	GPR6
170	SEZ6L
171	PHF21B
172	CNPY1
173	FAM118A
174	UTF1
175	FBN1
176	MGAT5B
177	FAM135A
178	GATA5
179	STOX2
180	C1QL2
181	AJAP1
182	HTRA1
183	SLC16A12
184	LRAT
185	ZNF804B
186	GAD2
187	TMEM215
188	VENTX
189	FAM135B
190	DZIP1
191	PDE10A
192	POU3F3
193	GJD2
194	SOX21
195	ZIK1
196	PLD5
197	TTYH1
198	SIGLEC7
199	KCNA1
200	ZIC1
201	GSG1L
202	DPY19L2
203	JAKMIP3
204	KCNQ5
205	QKI
206	EEF1A2
207	SLC7A5
208	RSPO4
209	WDR86
210	HS3ST2
211	GLT1D1
212	GFRA2
213	SSTR2
214	CHL1
215	LRRC4B
216	RSPO2
217	CNTN4
218	ESRRG
219	TCF15
220	HOXC12
221	RGMA
222	PAX3
223	BOLL
224	ZMAT4
225	GPR139
226	DRD5
227	PCDH10
228	NPY2R
229	CADM3
230	CRMP1
231	CDH2
232	CDH4
233	PAQR9
234	ANKH
235	RXFP3
236	VGLL2
237	EGFLAM
238	KCNA3
239	GRID1
240	GALNT13
241	CNTNAP5
242	SCTR
243	TCL1B
244	MOXD1
245	C12orf56
246	CUX2
247	DMRT1
248	RIMS1
249	WNT3A
250	MIR124-3
251	SFMBT2
252	TMEM108
253	ST8SIA5
254	MKX
255	IRX6
256	UNCX
257	EDIL3
258	TUB
259	LRFN5
260	MDGA2
261	GATA2
262	IRF4
263	TBX18
264	DNAH11
265	AGRN
266	NRG3
267	ADAMTSL3
268	TFAP2A
269	LMX1B
270	ADAM11
271	TMEM132D
272	GSC
273	PCCA
274	MIR34B
275	BTG4
276	MIR34C
277	CBS
278	TWIST1
279	HCN4
280	OTX2
281	ECEL1
282	SCUBE1
283	CHST10
284	GALNT9
285	GFRA1
286	DPYSL4
287	KRBA1
288	PAX2
289	DSCAM
290	VIPR2
291	FOXC2
292	TMEM130
293	UNC5D
294	SYT3
295	EVC
296	ATP2B2
297	SLFN11
298	EIF4E1B
299	NKX2-2
300	ADAMTS18
301	VASH1
302	VSTM2B
303	SSTR4
304	SFRP1
305	DAAM2
306	KCNA7
307	BVES
308	MIR129-2
309	DPYSL5
310	JAKMIP1
311	MRC2
312	HSPA12B
313	PHOX2A
314	STK32B
315	KCNK9
316	FLI1
317	SYT14
318	EPHA6
319	HBM
320	NPBWR1
321	CACNA2D3
322	FZD10
323	PREX2
324	FBXL7
325	HOXC13
326	GRIK3
327	NEFM
328	KCNIP1
329	PAX6
330	TFAP2B
331	C7orf50
332	CAPN14
333	SYNE1
334	ADAMTS3
335	SH3GL3
336	EPB41L3
337	TBX1
338	BHLHE23
339	SLC35F4
340	CCDC73
341	DCLK1
342	SPEG
343	ULBP1
344	PAX1
345	MSX1
346	IRX1
347	NKX2-4
348	PCSK2
349	EVC2
350	LAMA2
351	AMOTL1
352	PLXNA2
353	MIR9-3
354	NKAIN4
355	FLJ16779
356	FBN2
357	GNB4
358	CRISPLD1
359	WT1
360	COL4A2
361	KCNH1
362	FGF5
363	TBX20
364	PEX5L
365	DNM3
366	BNIP3
367	NTRK3
368	LRRK2
369	SOX8
370	NR2E1
371	FOXB2
372	FEZF2
373	DOT1L
374	TLX1NB
375	AK5
376	MAG
377	FOXE1
378	JAM3
379	RYR3
380	MIR124-2
381	NPTX1
382	TM6SF1
383	NKAIN2
384	PDE8B
385	ALK
386	DOCK2
387	SLC4A11
388	FOXF2
389	HRH2
390	POPDC3
391	CNR1
392	SHE
393	ADAMTS5
394	GALR2
395	GPR142
396	ADAMTS14
397	TLX3
398	FOXI2
399	PPP1R14A
400	FGF6
401	ZNF529
402	TSPAN11
403	KCNA4
404	SYT15
405	GPR158
406	HLX
407	FOXB1
408	CLCNKB
409	PRICKLE1
410	FOXG1
411	OLFM2
412	C8orf48
413	GPR26
414	TTC9B
415	SLC18A3
416	MYOD1
417	CLDN6
418	SLC9A3
419	HDAC11
420	POU3F2
421	RELN
422	STAC2
423	B3GAT1
424	PTF1A
425	GCM2
426	OLIG2
427	VSTM1
428	RORB
429	GSC2
430	TP73
431	DPYS
432	PTGER1
433	GAMT
434	VAV3
435	CDH20
436	LIMD2
437	DDIT4L
438	PNMA2
439	STAC
440	AQP5
441	NPFFR1
442	SDK2
443	C8orf34
444	GLB1L3
445	EMX2
446	EMX2OS
447	TCERG1L
448	PNPLA5
449	MAL
450	LAMA1
451	ZFAND2A
452	PXDN
453	BNC2
454	CPZ
455	COL5A1
456	SULT4A1
457	BARHL1
458	MSC
459	TRIM67
460	PREX1
461	ACTL6B
462	GSX1
463	PDE4C
464	FAT4
465	ANO4
466	TRPC6
467	GALNTL6
468	HS3ST3A1
469	BMP6
470	EPHX3
471	SNAP25
472	CCDC8
473	RASGRF1
474	NKX2-3
475	SALL3
476	MEGF10
477	SLIT2
478	SNAP91
479	LVRN
480	ELN
481	MPDZ
482	LHFPL3
483	CACNA1B
484	RAB37
485	GLRB
486	NEUROG1
487	LBH
488	ADAMTS12
489	MMD2
490	GUCY2D
491	SNTG1
492	UCHL1
493	TMEM59L
494	SLC6A3
495	HCN1
496	GSX2
497	KHDC1
498	ADAM23
499	CLDN14
500	CHST8
501	GRIN3B
502	CHRNA3
503	TFAP2C
504	CPXM1
505	COL24A1
506	PRND
507	FAIM2
508	PCDH15
509	TWIST2
510	COL6A2
511	C11orf87
512	PIK3R5
513	ST3GAL2
514	KCNG1
515	GRWD1
516	OPRK1
517	PCBP3
518	SPAG6
519	DIRAS1
520	TRABD
521	ARC
522	ELOVL2
523	GDF7
524	HFM1
525	THSD7B
526	GLP1R
527	SFRP5
528	ELANE
529	AEBP1
530	RAB6C
531	EN2
532	OXT
533	ALPK3
534	ACAN
535	RNF215
536	STX18
537	THBD
538	TCL1A
539	SIK1
540	NOVA2
541	ANKRD6
542	CYP27C1
543	SLC13A5
544	AIRE
545	TRIM71
546	TRPM2
547	NCCRP1
548	MYO10
549	BAIAP3
550	SORCS1
551	PRSS35
552	PRDM12
553	RAMP3
554	OTOP2
555	HTRA3
556	RBM38
557	NPAS4
558	DMRT3
559	CCDC42
560	MEF2D
561	MIR663B
562	LRRC3
563	TSNARE1
564	RPLP2
565	NETO1
566	LOC400940
567	SPATA19
568	S1PR3
569	SLC24A2
570	NAPSB
571	MYBPC2
572	NPAS1
573	DRGX
574	LRRC14B
575	BAX
576	ATP4B
